# Supplementary material for: A Pair of CoII Supramolecular Isomers Based on Flexible Bis-Pyridyl-Bis-Amide and Angular Dicarboxylate Ligands
Source: Molecules. 2020 Jan 3;25(1):201. doi: 10.3390/molecules25010201 (PMC6982743; doi:10.3390/molecules25010201)
Supplement: Supplementary file 1 [file molecules-25-00201-s001.zip]

Archive with 3 entries (3 files):
- allcif.cif
- checkcif.pdf
- supplementary_material.docx
